# Supplementary material for: Intestinal GPDH-1 regulates high glucose diet induced lifespan extension in aged worms
Source: PeerJ. 2023 Aug 30;11:e15845. doi: 10.7717/peerj.15845 (PMC10474827; doi:10.7717/peerj.15845)
Supplement: Supplemental Information 5 [file peerj-11-15845-s005.zip]

Archive with 11 entries (10 files):
- prism files/
- prism files/Fig4B.pzfx
- __MACOSX/prism files/._Fig4B.pzfx
- prism files/Fig3B.pzfx
- __MACOSX/prism files/._Fig3B.pzfx
- prism files/Fig.3D.pzfx
- __MACOSX/prism files/._Fig.3D.pzfx
- prism files/Fig3F.pzfx
- __MACOSX/prism files/._Fig3F.pzfx
- prism files/Fig4A.pzfx
- __MACOSX/prism files/._Fig4A.pzfx
